# Supplementary material for: Comparative genomics and genome biology of Campylobacter showae
Source: Emerg Microbes Infect. 2019 Jun 6;8(1):827–40. doi: 10.1080/22221751.2019.1622455 (PMC6567213; doi:10.1080/22221751.2019.1622455)
Supplement: Supplemental Material [file TEMI_A_1622455_SM4626.zip]

Archive with 2 entries (2 files):
- Supplementary Material/Supplementary figures 7.zip
- Supplementary Material/Supplementary table 13.zip
